# Supplementary material for: Proinflammatory Pathways Are Activated in the Human Q344X Rhodopsin Knock-In Mouse Model of Retinitis Pigmentosa
Source: Biomolecules. 2021 Aug 6;11(8):1163. doi: 10.3390/biom11081163 (PMC8393353; doi:10.3390/biom11081163)
Supplement: Supplementary file 1 [file biomolecules-11-01163-s001.zip]

Archive with 1 entries (1 files):
- biomolecules-1236213-supplementary.pdf
